# Supplementary material for: ﻿Two new species of Anacaena Thomson, 1859 (Coleoptera, Hydrophilidae) from Northern Luzon, Philippines
Source: Zookeys. 2022 Jul 12;1112:11–25. doi: 10.3897/zookeys.1112.85752 (PMC9848642; doi:10.3897/zookeys.1112.85752)
Supplement: XML Treatment for Anacaena angatbuhay [file zookeys.1112.85752-treatment1.xml]

<!DOCTYPE tp:taxon-treatment
  PUBLIC "-//TaxonX//DTD Taxonomic Treatment Publishing DTD v0 20100105//EN" "tax-treatment-NSO.dtd">
<tp:taxon-treatment xmlns:tp="http://www.plazi.org/taxpub"><tp:treatment-meta><kwd-group><label>Taxon classification</label><kwd>
                <named-content content-type="kingdom">Animalia</named-content>
              </kwd><kwd>
                <named-content content-type="order">Coleoptera</named-content>
              </kwd><kwd>
                <named-content content-type="family">Hydrophilidae</named-content>
              </kwd></kwd-group><mixed-citation publication-type="journal"><person-group><name><surname>Sanchez</surname><given-names>Enrico Gerard S.</given-names></name><name><surname>Delocado</surname><given-names>Emmanuel D.</given-names></name><name><surname>Freitag</surname><given-names>Hendrik</given-names></name></person-group><article-title>﻿Two new species of <italic><tp:taxon-name><tp:taxon-name-part taxon-name-part-type="genus" reg="Anacaena">Anacaena</tp:taxon-name-part></tp:taxon-name></italic> Thomson, 1859 (<tp:taxon-name><tp:taxon-name-part taxon-name-part-type="order">Coleoptera</tp:taxon-name-part></tp:taxon-name>, <tp:taxon-name><tp:taxon-name-part taxon-name-part-type="family">Hydrophilidae</tp:taxon-name-part></tp:taxon-name>) from Northern Luzon, Philippines</article-title><source>Zookeys</source><day>12</day><month>07</month><year>2022</year><volume>1112</volume><fpage>11</fpage><lpage>25</lpage><pub-id pub-id-type="doi">10.3897/zookeys.1112.85752</pub-id></mixed-citation></tp:treatment-meta><tp:nomenclature><label>﻿</label><tp:taxon-name>
              <object-id xmlns:xlink="http://www.w3.org/1999/xlink" content-type="arpha" xlink:type="simple">779A4B50-4173-5BF3-9C0F-09B3E8386E7C</object-id>
              <tp:taxon-name-part taxon-name-part-type="genus" reg="Anacaena">Anacaena</tp:taxon-name-part>
              <tp:taxon-name-part taxon-name-part-type="species" reg="angatbuhay">angatbuhay</tp:taxon-name-part>
              <object-id xmlns:xlink="http://www.w3.org/1999/xlink" content-type="zoobank" xlink:type="simple">http://zoobank.org/A237568F-6B56-4F69-A5F0-08D4D2311949</object-id>
            </tp:taxon-name><tp:taxon-status xmlns:xlink="http://www.w3.org/1999/xlink" xlink:type="simple">sp. nov.</tp:taxon-status><xref ref-type="fig" rid="F1">Figs 1–2</xref><xref ref-type="fig" rid="F2">, 5</xref></tp:nomenclature><tp:treatment-sec sec-type="type locality" id="SECID0E2AAE"><title>Type locality.</title><p>Philippines • Luzon, Ifugao, Banaue, Sumigar Bridge; mountain creek, secondary forest; 16°59'37"N, 121°02'51"E; ca. 1700 m a.s.l.</p></tp:treatment-sec><tp:treatment-sec sec-type="type material" id="SECID0EABAE"><title>Type material.</title><p><bold><italic>Holotype</italic></bold>: Philippines • ♂ (<abbrev xmlns:xlink="http://www.w3.org/1999/xlink" xlink:title="Philippine National Museum of Natural History" id="ABBRID0ELBAE" xlink:type="simple">PNM</abbrev>: GS076), “PHIL.: Luzon, Ifugao, Banaue, \ Sumigar Bridge; mt. creek, sec. forest; \ <named-content xmlns:xlink="http://www.w3.org/1999/xlink" content-type="dwc:verbatimCoordinates" xlink:type="simple"><named-content content-type="geo-json" specific-use="{&#34;type&#34;:&#34;Point&#34;,&#34;coordinates&#34;:[121.047500,16.993611]}" id="NCID0ESBAE" xlink:type="simple">16°59'37"N; 121°02'51"E</named-content></named-content>; ca. 1700 m a.s.l.; \ Nov. 1997, leg. Mey (455)L”; GS076, specimen and terminal parts of the abdomen, including genitalia, were glued separately on the entomological card. <bold><italic>Paratypes</italic></bold>: Philippines • 4♂♂ (ADMU: GS068, GS075; <named-content xmlns:xlink="http://www.w3.org/1999/xlink" content-type="dwc:institutional_code" xlink:title="Museum für Naturkunde Berlin" xlink:href="http://grbio.org/institution/museum-f%C3%BCr-naturkunde-berlin-zoological-collections" xlink:type="simple">ZMB</named-content>: GS069): same data as holotype.</p></tp:treatment-sec><tp:treatment-sec sec-type="description" id="SECID0E5BAE"><title>Description.</title><p>(Fig. <xref ref-type="fig" rid="F1">1</xref>). <abbrev xmlns:xlink="http://www.w3.org/1999/xlink" xlink:title="total length" id="ABBRID0EICAE" xlink:type="simple">TL</abbrev> 2.4 mm (2.1–2.5 mm); <abbrev xmlns:xlink="http://www.w3.org/1999/xlink" xlink:title="total width" id="ABBRID0EMCAE" xlink:type="simple">TW</abbrev> 1.5 mm (1.3–1.5 mm); <abbrev xmlns:xlink="http://www.w3.org/1999/xlink" xlink:title="elytra length" id="ABBRID0EQCAE" xlink:type="simple">EL</abbrev> 1.7 mm (1.5–1.9 mm). Body form oval, moderately convex (Fig. <xref ref-type="fig" rid="F1">2</xref>); elytra about 3.2 times as long as pronotum (dorsal view).</p><fig id="F1" position="float" orientation="portrait"><object-id xmlns:xlink="http://www.w3.org/1999/xlink" content-type="doi" xlink:type="simple">10.3897/zookeys.1112.85752.figure1-4</object-id><object-id xmlns:xlink="http://www.w3.org/1999/xlink" content-type="arpha" xlink:type="simple">FB583AA2-E98E-5F13-BF46-742725EE1774</object-id><label>Figure 1–4.</label><caption><p>Habitus of new <italic><tp:taxon-name><tp:taxon-name-part taxon-name-part-type="genus" reg="Anacaena">Anacaena</tp:taxon-name-part></tp:taxon-name></italic> species <bold>1, 2</bold><italic><tp:taxon-name><tp:taxon-name-part taxon-name-part-type="genus" reg="Anacaena">Anacaena</tp:taxon-name-part><tp:taxon-name-part taxon-name-part-type="species" reg="angatbuhay">angatbuhay</tp:taxon-name-part></tp:taxon-name></italic> sp. nov. <bold>3, 4</bold><italic><tp:taxon-name><tp:taxon-name-part taxon-name-part-type="genus" reg="Anacaena">Anacaena</tp:taxon-name-part><tp:taxon-name-part taxon-name-part-type="species" reg="auxilium">auxilium</tp:taxon-name-part></tp:taxon-name></italic> sp. nov. in (<bold>1, 3</bold>) dorsal and (<bold>2, 4</bold>) lateral views. Scale bar: 1 mm.</p></caption><graphic xmlns:xlink="http://www.w3.org/1999/xlink" xlink:href="zookeys-1112-011_article-85752__-g001.jpg" position="float" orientation="portrait" xlink:type="simple" id="oo_713647.jpg"><uri content-type="original_file" xlink:type="simple">https://binary.pensoft.net/fig/713647</uri></graphic></fig><p><bold><italic>Head</italic></bold>: Clypeus dark brown to black, moderately large, anterior margin straight, with indistinct antero-lateral angle. Frons black; frontoclypeal suture visible. Labrum black. Puncturation regular, coarse, strongly impressed throughout; interstices as wide as diameter of one puncture; series of densely arranged punctures along inner margin of eyes absent. Ventral punctures irregular, coarse, shallowly impressed, interstices as wide as diameter of one puncture. Maxillary palpomeres dark yellow to brown; palpomeres 1–3 dark yellow; palpomere 2 moderately inflated, lateral margins black. Palpomere 4 widest toward mid-length wider proximally than distally; inner margin straight; outer margin distinctly convex; proximal half yellow; anterior 0.3 black, but apex yellow. Mentum with fine setae on lateral margins; anterior margin with distinct median incision. Labial palpi stout, not longer than lateral edge of mentum; palpomere 3 about twice as long as palpomere 2. Eyes not constricted anteriorly, dorsal and ventral portions of almost equal size. Antennae capitate, 9-segmented; scape triangular, broadest at base; pedicel oval; antennomere 1 (segment 3) elongate oval, pointed bluntly at apex; antennomeres 2–4 smallest in length and width, paler than adjacent segments, indistinct intermediate segments, slightly longer than antennomere 1, decreasing in size distally; antennomere 5–7 darkest of all antennomeres; antennomeres 5 and 6 of equal length, with numerous, thick, erect, dark brown setae. Segment 7 (first club segment) irregularly globular; segment 8 globular. Terminal segment slightly longer than segments 7+8, widest near mid-length, curved on lateral margins, asymmetrical apicad; setae distributed throughout, dark brown, long, thick, erect, but setae on apical one-third longer. Preocular patches absent.</p><p><bold><italic>Thorax</italic></bold>: <abbrev xmlns:xlink="http://www.w3.org/1999/xlink" xlink:title="pronotum width" id="ABBRID0EYEAE" xlink:type="simple">PW</abbrev>/<abbrev xmlns:xlink="http://www.w3.org/1999/xlink" xlink:title="pronotum length" id="ABBRID0E3EAE" xlink:type="simple">PL</abbrev> = 2.93; <abbrev xmlns:xlink="http://www.w3.org/1999/xlink" xlink:title="pronotum length" id="ABBRID0EAFAE" xlink:type="simple">PL</abbrev>/<abbrev xmlns:xlink="http://www.w3.org/1999/xlink" xlink:title="pronotum width" id="ABBRID0EEFAE" xlink:type="simple">PW</abbrev> = 0.34. Pronotum dark brown on the disc, light brown anteriad and laterad, with narrow light brown to yellow margins not wider than diameter of eye. Pronotal punctures large, sparse, deeply impressed on the disc, shallowly impressed laterad; interstices as wide as diameter of 2–5 punctures. Anterior margin curving slightly inwards on both sides behind the eye, gradually curving outwards starting from lateral 0.15–0.2 on both ends. Lateral margins almost straight, with setae more numerous in the anterior portion. Postero-lateral angles slightly rounded, ca. 80–85°. Posterior margin thickly bordered, almost straight. Prosternum flat. <abbrev xmlns:xlink="http://www.w3.org/1999/xlink" xlink:title="elytra length" id="ABBRID0EIFAE" xlink:type="simple">EL</abbrev>/<abbrev xmlns:xlink="http://www.w3.org/1999/xlink" xlink:title="elytra width" id="ABBRID0EMFAE" xlink:type="simple">EW</abbrev> = 1.2; <abbrev xmlns:xlink="http://www.w3.org/1999/xlink" xlink:title="elytra length" id="ABBRID0EQFAE" xlink:type="simple">EL</abbrev>/<abbrev xmlns:xlink="http://www.w3.org/1999/xlink" xlink:title="pronotum length" id="ABBRID0EUFAE" xlink:type="simple">PL</abbrev> = 4.1; <abbrev xmlns:xlink="http://www.w3.org/1999/xlink" xlink:title="elytra width" id="ABBRID0EYFAE" xlink:type="simple">EW</abbrev>/<abbrev xmlns:xlink="http://www.w3.org/1999/xlink" xlink:title="pronotum width" id="ABBRID0E3FAE" xlink:type="simple">PW</abbrev> = 1.1; <abbrev xmlns:xlink="http://www.w3.org/1999/xlink" xlink:title="total length" id="ABBRID0EAGAE" xlink:type="simple">TL</abbrev>/<abbrev xmlns:xlink="http://www.w3.org/1999/xlink" xlink:title="elytra width" id="ABBRID0EEGAE" xlink:type="simple">EW</abbrev> = 1.8. Elytra dark brown, darkest on disc, with very narrow yellow lateral margins; setae thin, very long, some setae one-fifth length of elytra, unevenly and sparsely distributed, but denser on the disc. Elytral punctures coarse, moderately impressed, arrangement denser on the disc, spacing as wide as punctures; rows of coarser punctures on lateral portion present, but not very distinct. Mesoventrite distinctly elevated medially, with protuberance subtly bulging.</p><p><bold><italic>Legs</italic></bold>: Light brown, but tarsi amber-coloured. Procoxa with spine-like setae. Metafemur with minute pubescence on proximal one-fourth near outer margin, hairline direction horizontal and recumbent. Tibia with long, thick, brown, spine-like setae along lateral margins, pointed distally; distal end of tibia with coupled pairs of setae distinctly longer than proximal setae, with exterior pair longer than interior pair; setae uneven in length, with terminal pair of setae at least 1.5 as long as adjacent setae; tibiae length ratio (protibia: mesotibia: metatibia) 1.0: 1.3: 2.0. Metatarsus size slightly longer than metatibia. Tarsi length ratio (protarsus: mesotarsus: metatarsus) 1.0: 2.0: 2.4.</p><p><bold><italic>Aedeagus</italic></bold>: (Fig. <xref ref-type="fig" rid="F2">5</xref>) Parameres symmetrical, apices rounded; apical region widens laterally; inner margins slightly concaving until apical one-third, then forming a mesal gap, converging to base; outer margins slightly biconvex with pronounced lateral expansion towards posterior 0.4 then slightly narrowing; combined width of parameres approximately the same or slightly broader as phallobase; basal portion 5 times as wide as apical part. Median lobe with apex rounded, broadens starting in anterior 0.6, abruptly bulging prominently at posterior 0.25, then narrowing before converging at the base; base of median lobe about 4 times as wide as width of apex; basal apophyses extending about one-third into the phallobase, distinctly curving outwards, narrowing basad. Phallobase longer than parameres, longer than wide; median reinforcement or pigmented line absent.</p><fig id="F2" position="float" orientation="portrait"><object-id xmlns:xlink="http://www.w3.org/1999/xlink" content-type="doi" xlink:type="simple">10.3897/zookeys.1112.85752.figure5-6</object-id><object-id xmlns:xlink="http://www.w3.org/1999/xlink" content-type="arpha" xlink:type="simple">E424A0E6-CA58-58E5-B8C0-588C559FB2E5</object-id><label>Figure 5–6.</label><caption><p>Aedeagi of <bold>5</bold><italic><tp:taxon-name><tp:taxon-name-part taxon-name-part-type="genus" reg="Anacaena">Anacaena</tp:taxon-name-part><tp:taxon-name-part taxon-name-part-type="species" reg="angatbuhay">angatbuhay</tp:taxon-name-part></tp:taxon-name></italic> sp. nov. holotype (GS076) <bold>6</bold><italic><tp:taxon-name><tp:taxon-name-part taxon-name-part-type="genus" reg="Anacaena">Anacaena</tp:taxon-name-part><tp:taxon-name-part taxon-name-part-type="species" reg="auxilium">auxilium</tp:taxon-name-part></tp:taxon-name></italic> sp. nov. holotype (GS066) in dorsal view. Scale bar: 0.25 mm.</p></caption><graphic xmlns:xlink="http://www.w3.org/1999/xlink" xlink:href="zookeys-1112-011_article-85752__-g002.jpg" position="float" orientation="portrait" xlink:type="simple" id="oo_713648.jpg"><uri content-type="original_file" xlink:type="simple">https://binary.pensoft.net/fig/713648</uri></graphic></fig></tp:treatment-sec><tp:treatment-sec sec-type="Differential diagnosis" id="SECID0EBIAE"><title>Differential diagnosis.</title><p><italic><tp:taxon-name><tp:taxon-name-part taxon-name-part-type="genus" reg="Anacaena">A.</tp:taxon-name-part><tp:taxon-name-part taxon-name-part-type="species" reg="angatbuhay">angatbuhay</tp:taxon-name-part></tp:taxon-name></italic> sp. nov. (Fig. <xref ref-type="fig" rid="F1">1</xref>) resembles <italic><tp:taxon-name><tp:taxon-name-part taxon-name-part-type="genus" reg="Anacaena">A.</tp:taxon-name-part><tp:taxon-name-part taxon-name-part-type="species" reg="philippina">philippina</tp:taxon-name-part></tp:taxon-name></italic> Komarek &amp; Freitag, 2014 and <italic><tp:taxon-name><tp:taxon-name-part taxon-name-part-type="genus" reg="Anacaena">A.</tp:taxon-name-part><tp:taxon-name-part taxon-name-part-type="species" reg="zamboangana">zamboangana</tp:taxon-name-part></tp:taxon-name></italic> Komarek &amp; Freitag, 2014 in terms of colour and size. However, the new species is different from these congeners in that its labial palpi are stout compared to the slender labial palpi of <italic><tp:taxon-name><tp:taxon-name-part taxon-name-part-type="genus" reg="Anacaena">A.</tp:taxon-name-part><tp:taxon-name-part taxon-name-part-type="species" reg="philippina">philippina</tp:taxon-name-part></tp:taxon-name></italic> and <italic><tp:taxon-name><tp:taxon-name-part taxon-name-part-type="genus" reg="Anacaena">A.</tp:taxon-name-part><tp:taxon-name-part taxon-name-part-type="species" reg="zamboangana">zamboangana</tp:taxon-name-part></tp:taxon-name></italic>. Additionally, the new species has spine-like setae on procoxa unlike <italic><tp:taxon-name><tp:taxon-name-part taxon-name-part-type="genus" reg="Anacaena">A.</tp:taxon-name-part><tp:taxon-name-part taxon-name-part-type="species" reg="philippina">philippina</tp:taxon-name-part></tp:taxon-name></italic> and <italic><tp:taxon-name><tp:taxon-name-part taxon-name-part-type="genus" reg="Anacaena">A.</tp:taxon-name-part><tp:taxon-name-part taxon-name-part-type="species" reg="zamboangana">zamboangana</tp:taxon-name-part></tp:taxon-name></italic>.</p><p>Moreover, in terms of the male genitalia, <italic><tp:taxon-name><tp:taxon-name-part taxon-name-part-type="genus" reg="Anacaena">A.</tp:taxon-name-part><tp:taxon-name-part taxon-name-part-type="species" reg="angatbuhay">angatbuhay</tp:taxon-name-part></tp:taxon-name></italic> sp. nov. and <italic><tp:taxon-name><tp:taxon-name-part taxon-name-part-type="genus" reg="Anacaena">A.</tp:taxon-name-part><tp:taxon-name-part taxon-name-part-type="species" reg="philippina">philippina</tp:taxon-name-part></tp:taxon-name></italic> exhibit similarities in the apical portion of their median lobes. While the median lobe of <italic><tp:taxon-name><tp:taxon-name-part taxon-name-part-type="genus" reg="Anacaena">A.</tp:taxon-name-part><tp:taxon-name-part taxon-name-part-type="species" reg="philippina">philippina</tp:taxon-name-part></tp:taxon-name></italic> has straight margins, the median lobe of the new species has a distinctly pointed lateral expansion towards the middle, loosely resembling a diamond shape. Additionally, the phallobase of <italic><tp:taxon-name><tp:taxon-name-part taxon-name-part-type="genus" reg="Anacaena">A.</tp:taxon-name-part><tp:taxon-name-part taxon-name-part-type="species" reg="angatbuhay">angatbuhay</tp:taxon-name-part></tp:taxon-name></italic> sp. nov. is considerably broader than that of <italic><tp:taxon-name><tp:taxon-name-part taxon-name-part-type="genus" reg="Anacaena">A.</tp:taxon-name-part><tp:taxon-name-part taxon-name-part-type="species" reg="philippina">philippina</tp:taxon-name-part></tp:taxon-name></italic>.</p></tp:treatment-sec><tp:treatment-sec sec-type="distribution" id="SECID0ERMAE"><title>Distribution.</title><p>The species is only known from the type locality (Fig. <xref ref-type="fig" rid="F3">7</xref>).</p><fig id="F3" position="float" orientation="portrait"><object-id xmlns:xlink="http://www.w3.org/1999/xlink" content-type="doi" xlink:type="simple">10.3897/zookeys.1112.85752.figure7</object-id><object-id xmlns:xlink="http://www.w3.org/1999/xlink" content-type="arpha" xlink:type="simple">518F3643-3D48-5B54-B4A0-B6321575191F</object-id><label>Figure 7.</label><caption><p>Map showing the updated distribution of <italic><tp:taxon-name><tp:taxon-name-part taxon-name-part-type="genus" reg="Anacaena">Anacaena</tp:taxon-name-part></tp:taxon-name></italic> in Northern Luzon, including Komarek &amp; Freitag (2014) data.</p></caption><graphic xmlns:xlink="http://www.w3.org/1999/xlink" xlink:href="zookeys-1112-011_article-85752__-g003.jpg" position="float" orientation="portrait" xlink:type="simple" id="oo_713649.jpg"><uri content-type="original_file" xlink:type="simple">https://binary.pensoft.net/fig/713649</uri></graphic></fig></tp:treatment-sec><tp:treatment-sec sec-type="remarks" id="SECID0EPNAE"><title>Remarks.</title><p>No external sexual dimorphism is observed.</p></tp:treatment-sec><tp:treatment-sec sec-type="etymology" id="SECID0EUNAE"><title>Etymology.</title><p>The species epithet alludes to the Angat Buhay (literal translation: lifting lives) anti-poverty flagship programme of Her Excellency Maria Leonor “Leni” Gerona Robredo, the 14<sup>th</sup> Vice President of the Republic of the Philippines who concluded her term this year. It is in honour of the exemplary service of her office, with emphasis on engaging with local communities, uplifting the marginalised and heeding the needs of the health care sector, especially in the time of the pandemic. The term is used as a noun in apposition.</p></tp:treatment-sec></tp:taxon-treatment>
