# Supplementary material for: ﻿Two new species of Anacaena Thomson, 1859 (Coleoptera, Hydrophilidae) from Northern Luzon, Philippines
Source: Zookeys. 2022 Jul 12;1112:11–25. doi: 10.3897/zookeys.1112.85752 (PMC9848642; doi:10.3897/zookeys.1112.85752)
Supplement: XML Treatment for Anacaena auxilium [file zookeys.1112.85752-treatment2.xml]

<!DOCTYPE tp:taxon-treatment
  PUBLIC "-//TaxonX//DTD Taxonomic Treatment Publishing DTD v0 20100105//EN" "tax-treatment-NSO.dtd">
<tp:taxon-treatment xmlns:tp="http://www.plazi.org/taxpub"><tp:treatment-meta><kwd-group><label>Taxon classification</label><kwd>
                <named-content content-type="kingdom">Animalia</named-content>
              </kwd><kwd>
                <named-content content-type="order">Coleoptera</named-content>
              </kwd><kwd>
                <named-content content-type="family">Hydrophilidae</named-content>
              </kwd></kwd-group><mixed-citation publication-type="journal"><person-group><name><surname>Sanchez</surname><given-names>Enrico Gerard S.</given-names></name><name><surname>Delocado</surname><given-names>Emmanuel D.</given-names></name><name><surname>Freitag</surname><given-names>Hendrik</given-names></name></person-group><article-title>﻿Two new species of <italic><tp:taxon-name><tp:taxon-name-part taxon-name-part-type="genus" reg="Anacaena">Anacaena</tp:taxon-name-part></tp:taxon-name></italic> Thomson, 1859 (<tp:taxon-name><tp:taxon-name-part taxon-name-part-type="order">Coleoptera</tp:taxon-name-part></tp:taxon-name>, <tp:taxon-name><tp:taxon-name-part taxon-name-part-type="family">Hydrophilidae</tp:taxon-name-part></tp:taxon-name>) from Northern Luzon, Philippines</article-title><source>Zookeys</source><day>12</day><month>07</month><year>2022</year><volume>1112</volume><fpage>11</fpage><lpage>25</lpage><pub-id pub-id-type="doi">10.3897/zookeys.1112.85752</pub-id></mixed-citation></tp:treatment-meta><tp:nomenclature><label>﻿</label><tp:taxon-name>
              <object-id xmlns:xlink="http://www.w3.org/1999/xlink" content-type="arpha" xlink:type="simple">1F1266B7-8123-5291-B023-B3190488AEC5</object-id>
              <tp:taxon-name-part taxon-name-part-type="genus" reg="Anacaena">Anacaena</tp:taxon-name-part>
              <tp:taxon-name-part taxon-name-part-type="species" reg="auxilium">auxilium</tp:taxon-name-part>
              <object-id xmlns:xlink="http://www.w3.org/1999/xlink" content-type="zoobank" xlink:type="simple">http://zoobank.org/E3BC4B40-3228-4317-8213-CF2BE3A13748</object-id>
            </tp:taxon-name><tp:taxon-status xmlns:xlink="http://www.w3.org/1999/xlink" xlink:type="simple">sp. nov.</tp:taxon-status><xref ref-type="fig" rid="F1">Figs 3–4</xref><xref ref-type="fig" rid="F2">, 6</xref></tp:nomenclature><tp:treatment-sec sec-type="type locality" id="SECID0ENPAE"><title>Type locality.</title><p>Philippines • Luzon, Mountain Province, Bauko; Besang mountain river, Chico River tributary; rural/agricultural area; boulders; <named-content xmlns:xlink="http://www.w3.org/1999/xlink" content-type="dwc:verbatimCoordinates" xlink:type="simple"><named-content content-type="geo-json" specific-use="{&#34;type&#34;:&#34;Point&#34;,&#34;coordinates&#34;:[120.896944,17.003889]}" id="NCID0EWPAE" xlink:type="simple">17°00'14"N, 120°53'49"E</named-content></named-content>; ca. 1080 m a.s.l.</p></tp:treatment-sec><tp:treatment-sec sec-type="type material" id="SECID0E2PAE"><title>Type material.</title><p><bold><italic>Holotype</italic></bold>: Philippines • ♂ (<abbrev xmlns:xlink="http://www.w3.org/1999/xlink" xlink:title="Philippine National Museum of Natural History" id="ABBRID0EGQAE" xlink:type="simple">PNM</abbrev>: GS066), “PHIL.: Luzon, Mountain Province, \ Bauko; Besang mt. river, Chico River tributary; \ rural/agricultural area; boulders, \ <named-content xmlns:xlink="http://www.w3.org/1999/xlink" content-type="dwc:verbatimCoordinates" xlink:type="simple"><named-content content-type="geo-json" specific-use="{&#34;type&#34;:&#34;Point&#34;,&#34;coordinates&#34;:[120.896944,17.003889]}" id="NCID0ENQAE" xlink:type="simple">17°00'14"N; 120°53'49"E</named-content></named-content>; ca. 1080 m a.s.l.; \ Nov. 1997, leg. Mey (451)L”; GS066, specimen and terminal parts of the abdomen, including genitalia, were glued separately on the entomological card. <bold><italic>Paratypes</italic></bold>: Philippines • 1♂, 2♀♀ (ADMU: GS009, GS067; <named-content xmlns:xlink="http://www.w3.org/1999/xlink" content-type="dwc:institutional_code" xlink:title="Museum für Naturkunde Berlin" xlink:href="http://grbio.org/institution/museum-f%C3%BCr-naturkunde-berlin-zoological-collections" xlink:type="simple">ZMB</named-content>: GS010): same data as holotype. • 1♂, 2♀♀ (ADMU: GS034, GS035, GS038): Luzon, Ilocos Sur, Suyo Municipality, Tagudin-Cervantes-Sabangan Road, Besang Pass Area; secondary forest, mountain creek; <named-content xmlns:xlink="http://www.w3.org/1999/xlink" content-type="dwc:verbatimCoordinates" xlink:type="simple"><named-content content-type="geo-json" specific-use="{&#34;type&#34;:&#34;Point&#34;,&#34;coordinates&#34;:[120.649167,16.954722]}" id="NCID0E3QAE" xlink:type="simple">16°57'17"N; 120°38'57"E</named-content></named-content>; ca. 1200 m a.s.l.; 15 Apr. 2019, leg. Freitag, Garces, Pangantihon “(448)L”.</p></tp:treatment-sec><tp:treatment-sec sec-type="description" id="SECID0EBRAE"><title>Description.</title><p>(Fig. <xref ref-type="fig" rid="F1">3</xref>). <abbrev xmlns:xlink="http://www.w3.org/1999/xlink" xlink:title="total length" id="ABBRID0ELRAE" xlink:type="simple">TL</abbrev> 2.8 mm (2.3–2.8 mm); <abbrev xmlns:xlink="http://www.w3.org/1999/xlink" xlink:title="total width" id="ABBRID0EPRAE" xlink:type="simple">TW</abbrev> 1.7 mm (1.4–1.7 mm); <abbrev xmlns:xlink="http://www.w3.org/1999/xlink" xlink:title="elytra length" id="ABBRID0ETRAE" xlink:type="simple">EL</abbrev> 1.8 mm (1.5–1.9 mm). Body form oval, moderately convex (Fig. <xref ref-type="fig" rid="F1">4</xref>); elytra about 3.4 times as long as pronotum (dorsal view), greatest width at anterior one-third.</p><p><bold><italic>Head</italic></bold>: Clypeus black, moderately large, straight anteriorly, with distinct antero-lateral angle. Frons black; frontoclypeal suture visible laterally. Labrum black. Puncturation regular, coarse, shallowly impressed; interstices as wide as diameter of one puncture mediad, approximately twice as wide as diameter of punctures laterad; series of densely arranged punctures along inner margin of eyes absent. Ventral punctures obsolete. Maxillary palpomeres yellow to brown; palpomeres 1–3 dark yellow; palpomere 2 moderately inflated. Palpomere 4 almost entirely infuscated, lighter towards palpomere 3, widest towards mid-length; inner margin slightly convex; outer margin distinctly convex. Mentum with fine setae on lateral margins; anterior margin with median incision. Labial palpi stout, not longer than lateral edge of mentum; palpomere 3 slightly longer than palpomere 2. Eyes not constricted anteriorly, dorsal and ventral portions of almost equal size. Antennae capitate, 9-segmented; scape parallel-sided; pedicel narrowest towards mid-length; antennomere 1 (segment 3) not distinctly elongated, broadest at base, narrows distally; antennomeres 2–4 smallest in length and width, lighter than adjacent segments, smaller than antennomere 1 (segment 3), increasing size distally; antennomere 5–7 darkest of all antennomeres; antennomeres 5 and 6 of equal length; setae along lateral margins black, long, thick, erect. Segment 7 irregularly shaped, asymmetrical; segment 8 globular. Terminal segment as long as segments 7 and 8, widest at base, subparallel on lateral margins, asymmetrical apicad with apex present on distal side; setae distributed throughout, black, long, thick, erect, but setae on apical one-third longer. Preocular patches absent.</p><p><bold><italic>Thorax</italic></bold>: <abbrev xmlns:xlink="http://www.w3.org/1999/xlink" xlink:title="pronotum width" id="ABBRID0EJSAE" xlink:type="simple">PW</abbrev>/<abbrev xmlns:xlink="http://www.w3.org/1999/xlink" xlink:title="pronotum length" id="ABBRID0ENSAE" xlink:type="simple">PL</abbrev> = 2.62; <abbrev xmlns:xlink="http://www.w3.org/1999/xlink" xlink:title="pronotum length" id="ABBRID0ERSAE" xlink:type="simple">PL</abbrev>/<abbrev xmlns:xlink="http://www.w3.org/1999/xlink" xlink:title="pronotum width" id="ABBRID0EVSAE" xlink:type="simple">PW</abbrev> = 0.38. Pronotum largely black, with narrow light brown or yellow lateral margins not wider than diameter of eye. Puncturation of two series: larger, coarser series evenly spaced, with interstices as wide as diameter of one puncture; smaller, fine series near postero-medial margin, irregularly scattered, one-fourth as wide as larger series. Anterior margin curving inwards on both sides from antero-lateral angle, with deepest point on 0.2 laterad and curving outwards mediad. Lateral margins slightly curved, without setae. Postero-lateral angle ca. 70–80°. Posterior margin almost straight with curvature laterad. Prosternum flat. <abbrev xmlns:xlink="http://www.w3.org/1999/xlink" xlink:title="elytra length" id="ABBRID0EZSAE" xlink:type="simple">EL</abbrev>/<abbrev xmlns:xlink="http://www.w3.org/1999/xlink" xlink:title="elytra width" id="ABBRID0E4SAE" xlink:type="simple">EW</abbrev> = 1.13; <abbrev xmlns:xlink="http://www.w3.org/1999/xlink" xlink:title="elytra length" id="ABBRID0EBTAE" xlink:type="simple">EL</abbrev>/<abbrev xmlns:xlink="http://www.w3.org/1999/xlink" xlink:title="pronotum length" id="ABBRID0EFTAE" xlink:type="simple">PL</abbrev> = 4.13; <abbrev xmlns:xlink="http://www.w3.org/1999/xlink" xlink:title="elytra width" id="ABBRID0EJTAE" xlink:type="simple">EW</abbrev>/<abbrev xmlns:xlink="http://www.w3.org/1999/xlink" xlink:title="pronotum width" id="ABBRID0ENTAE" xlink:type="simple">PW</abbrev> = 1.11; <abbrev xmlns:xlink="http://www.w3.org/1999/xlink" xlink:title="total length" id="ABBRID0ERTAE" xlink:type="simple">TL</abbrev>/<abbrev xmlns:xlink="http://www.w3.org/1999/xlink" xlink:title="elytra width" id="ABBRID0EVTAE" xlink:type="simple">EW</abbrev> = 1.69. Elytra black, with very narrow brown lateral margins and posterior area; setae absent. Shoulder regions not accentuated. Punctures coarse, strongly impressed especially near the disc, arrangement dense, spacing as wide as punctures near the disc, wider than punctures laterad; depressions or rows of coarser punctures on lateral portion absent. Mesoventrite distinctly elevated medially, with slightly pointed protuberance.</p><p><bold><italic>Legs</italic></bold>: Dark brown, but tarsi lighter. Spine-like setae on procoxa present. Metafemur pubescent on proximal one-fourth and near outer margin, hairline direction horizontal and recumbent. Tibia with long, thick, black, spine-like setae along lateral margins, pointing distally; terminal pair of setae at least 1.5 times as long as adjacent setae; tibiae length ratio (protibia: mesotibia: metatibia) 1: 1.3: 1.5. Metatarsus size as long as metatibia or slightly shorter. Tarsi length ratio (protarsus: mesotarsus: metatarsus) 1.0: 1.4: 2.2.</p><p><bold><italic>Aedeagus</italic></bold>: (Fig. <xref ref-type="fig" rid="F2">6</xref>) Parameres apical region blunt, broadly pointing medially, slightly asymmetrical; inner margins almost straight on anterior half, widening medially on posterior half, mesal gap tapering to a narrow opening about 0.25 times as long as parameres; outer margins convex, bulging at anterior 0.5; combined width of parameres approximately the same or slightly broader as diameter of phallobase; basal portion 4 times as wide as apical part. Median lobe with apex blunt, apical portion subparallel, broadening starting in anterior 0.25, broadest before basal apophyses; base of median lobe not distinctly connected with parameres, about 2 times as wide as the width of the apex of median lobe; basal apophyses barely extending beyond the anterior portion of phallobase, narrow and subparallel. Phallobase longer than parameres, longer than wide; median reinforcement or pigmented line absent.</p></tp:treatment-sec><tp:treatment-sec sec-type="Differential diagnosis" id="SECID0ELUAE"><title>Differential diagnosis.</title><p><italic><tp:taxon-name><tp:taxon-name-part taxon-name-part-type="genus" reg="Anacaena">A.</tp:taxon-name-part><tp:taxon-name-part taxon-name-part-type="species" reg="auxilium">auxilium</tp:taxon-name-part></tp:taxon-name></italic> sp. nov. (Fig. <xref ref-type="fig" rid="F1">3</xref>) is remarkably larger than most Philippine congeners. In length, <italic><tp:taxon-name><tp:taxon-name-part taxon-name-part-type="genus" reg="Anacaena">A.</tp:taxon-name-part><tp:taxon-name-part taxon-name-part-type="species" reg="auxilium">auxilium</tp:taxon-name-part></tp:taxon-name></italic> sp. nov. (2.3–2.8 mm) overlaps with <italic><tp:taxon-name><tp:taxon-name-part taxon-name-part-type="genus" reg="Anacaena">A.</tp:taxon-name-part><tp:taxon-name-part taxon-name-part-type="species" reg="cordillera">cordillera</tp:taxon-name-part></tp:taxon-name></italic> Komarek &amp; Freitag, 2014 (2.6–3.1 mm) and <italic><tp:taxon-name><tp:taxon-name-part taxon-name-part-type="genus" reg="Anacaena">A.</tp:taxon-name-part><tp:taxon-name-part taxon-name-part-type="species" reg="levistriata">levistriata</tp:taxon-name-part></tp:taxon-name></italic> Komarek &amp; Freitag, 2014 (2.1–2.7 mm). However, the new species has a smaller body width than <italic><tp:taxon-name><tp:taxon-name-part taxon-name-part-type="genus" reg="Anacaena">A.</tp:taxon-name-part><tp:taxon-name-part taxon-name-part-type="species" reg="cordillera">cordillera</tp:taxon-name-part></tp:taxon-name></italic> (1.3 mm vs. &gt; 1.5–1.8 mm) and a longer elytral length (1.5 mm vs. &lt; 1.20–1.27 mm) than both congeners. Additionally, the new species has stout labial palpi which are not longer than the lateral edge of the mentum, while both <italic><tp:taxon-name><tp:taxon-name-part taxon-name-part-type="genus" reg="Anacaena">A.</tp:taxon-name-part><tp:taxon-name-part taxon-name-part-type="species" reg="cordillera">cordillera</tp:taxon-name-part></tp:taxon-name> and <tp:taxon-name><tp:taxon-name-part taxon-name-part-type="genus" reg="Anacaena">A.</tp:taxon-name-part><tp:taxon-name-part taxon-name-part-type="species" reg="levistriata">levistriata</tp:taxon-name-part></tp:taxon-name></italic> have labial palpi longer than the lateral edge of the mentum. Additionally, the labial palpi of <italic><tp:taxon-name><tp:taxon-name-part taxon-name-part-type="genus" reg="Anacaena">A.</tp:taxon-name-part><tp:taxon-name-part taxon-name-part-type="species" reg="auxilium">auxilium</tp:taxon-name-part></tp:taxon-name></italic> sp. nov. are stout, while the labial palpi of <italic><tp:taxon-name><tp:taxon-name-part taxon-name-part-type="genus" reg="Anacaena">A.</tp:taxon-name-part><tp:taxon-name-part taxon-name-part-type="species" reg="cordillera">cordillera</tp:taxon-name-part></tp:taxon-name></italic> are slender. Moreover, pre-ocular patches are absent in <italic><tp:taxon-name><tp:taxon-name-part taxon-name-part-type="genus" reg="Anacaena">A.</tp:taxon-name-part><tp:taxon-name-part taxon-name-part-type="species" reg="auxilium">auxilium</tp:taxon-name-part></tp:taxon-name></italic> sp. nov., while these are distinct in <italic><tp:taxon-name><tp:taxon-name-part taxon-name-part-type="genus" reg="Anacaena">A.</tp:taxon-name-part><tp:taxon-name-part taxon-name-part-type="species" reg="cordillera">cordillera</tp:taxon-name-part></tp:taxon-name></italic>. Remarkably, the new species has a bi-punctuate elytra with large, coarse series and small, fine series, while <italic><tp:taxon-name><tp:taxon-name-part taxon-name-part-type="genus" reg="Anacaena">A.</tp:taxon-name-part><tp:taxon-name-part taxon-name-part-type="species" reg="cordillera">cordillera</tp:taxon-name-part></tp:taxon-name></italic> only exhibits the latter and <italic><tp:taxon-name><tp:taxon-name-part taxon-name-part-type="genus" reg="Anacaena">A.</tp:taxon-name-part><tp:taxon-name-part taxon-name-part-type="species" reg="levistriata">levistriata</tp:taxon-name-part></tp:taxon-name></italic> only exhibits the former.</p><p>While the parameres of the new species and <italic><tp:taxon-name><tp:taxon-name-part taxon-name-part-type="genus" reg="Anacaena">A.</tp:taxon-name-part><tp:taxon-name-part taxon-name-part-type="species" reg="levistriata">levistriata</tp:taxon-name-part></tp:taxon-name></italic> look similar, <italic><tp:taxon-name><tp:taxon-name-part taxon-name-part-type="genus" reg="Anacaena">A.</tp:taxon-name-part><tp:taxon-name-part taxon-name-part-type="species" reg="auxilium">auxilium</tp:taxon-name-part></tp:taxon-name></italic> sp. nov. can be differentiated in that its median lobe is distinctly longer (ca. 0.4×) than its parameres. Meanwhile, the apical portions of the median lobe and parameres of <italic><tp:taxon-name><tp:taxon-name-part taxon-name-part-type="genus" reg="Anacaena">A.</tp:taxon-name-part><tp:taxon-name-part taxon-name-part-type="species" reg="cordillera">cordillera</tp:taxon-name-part></tp:taxon-name></italic> are clearly different from those of the new species.</p></tp:treatment-sec><tp:treatment-sec sec-type="distribution" id="SECID0EG1AE"><title>Distribution.</title><p>The species is documented from two nearby localities, namely Ilocos Sur and Mountain Province (Fig. <xref ref-type="fig" rid="F3">7</xref>).</p></tp:treatment-sec><tp:treatment-sec sec-type="remarks" id="SECID0EQ1AE"><title>Remarks.</title><p>Specimens from a preserved collection during 1997 fieldwork showed no pertinent phenotypic plasticity to specimens collected in a field expedition 22 years later. No external sexual dimorphism is observed.</p></tp:treatment-sec><tp:treatment-sec sec-type="etymology" id="SECID0EV1AE"><title>Etymology.</title><p>The species epithet ‘auxilium’ is Latin for ‘help’. The new species is dedicated to the Mary Help of Christians Seminary system to which the first author expresses gratitude for constant inspiration. Additionally, ‘help’ alludes to the vulnerable state of freshwater biodiversity in the tropics.</p></tp:treatment-sec><tp:treatment-sec><!--Section generated to contain objects referenced in tp:taxon-treatment.--><fig id="F1" position="float" orientation="portrait"><object-id xmlns:xlink="http://www.w3.org/1999/xlink" content-type="doi" xlink:type="simple">10.3897/zookeys.1112.85752.figure1-4</object-id><object-id xmlns:xlink="http://www.w3.org/1999/xlink" content-type="arpha" xlink:type="simple">FB583AA2-E98E-5F13-BF46-742725EE1774</object-id><label>Figure 1–4.</label><caption><p>Habitus of new <italic><tp:taxon-name><tp:taxon-name-part taxon-name-part-type="genus" reg="Anacaena">Anacaena</tp:taxon-name-part></tp:taxon-name></italic> species <bold>1, 2</bold><italic><tp:taxon-name><tp:taxon-name-part taxon-name-part-type="genus" reg="Anacaena">Anacaena</tp:taxon-name-part><tp:taxon-name-part taxon-name-part-type="species" reg="angatbuhay">angatbuhay</tp:taxon-name-part></tp:taxon-name></italic> sp. nov. <bold>3, 4</bold><italic><tp:taxon-name><tp:taxon-name-part taxon-name-part-type="genus" reg="Anacaena">Anacaena</tp:taxon-name-part><tp:taxon-name-part taxon-name-part-type="species" reg="auxilium">auxilium</tp:taxon-name-part></tp:taxon-name></italic> sp. nov. in (<bold>1, 3</bold>) dorsal and (<bold>2, 4</bold>) lateral views. Scale bar: 1 mm.</p></caption><graphic xmlns:xlink="http://www.w3.org/1999/xlink" xlink:href="zookeys-1112-011_article-85752__-g001.jpg" position="float" orientation="portrait" xlink:type="simple" id="oo_713647.jpg"><uri content-type="original_file" xlink:type="simple">https://binary.pensoft.net/fig/713647</uri></graphic></fig><fig id="F2" position="float" orientation="portrait"><object-id xmlns:xlink="http://www.w3.org/1999/xlink" content-type="doi" xlink:type="simple">10.3897/zookeys.1112.85752.figure5-6</object-id><object-id xmlns:xlink="http://www.w3.org/1999/xlink" content-type="arpha" xlink:type="simple">E424A0E6-CA58-58E5-B8C0-588C559FB2E5</object-id><label>Figure 5–6.</label><caption><p>Aedeagi of <bold>5</bold><italic><tp:taxon-name><tp:taxon-name-part taxon-name-part-type="genus" reg="Anacaena">Anacaena</tp:taxon-name-part><tp:taxon-name-part taxon-name-part-type="species" reg="angatbuhay">angatbuhay</tp:taxon-name-part></tp:taxon-name></italic> sp. nov. holotype (GS076) <bold>6</bold><italic><tp:taxon-name><tp:taxon-name-part taxon-name-part-type="genus" reg="Anacaena">Anacaena</tp:taxon-name-part><tp:taxon-name-part taxon-name-part-type="species" reg="auxilium">auxilium</tp:taxon-name-part></tp:taxon-name></italic> sp. nov. holotype (GS066) in dorsal view. Scale bar: 0.25 mm.</p></caption><graphic xmlns:xlink="http://www.w3.org/1999/xlink" xlink:href="zookeys-1112-011_article-85752__-g002.jpg" position="float" orientation="portrait" xlink:type="simple" id="oo_713648.jpg"><uri content-type="original_file" xlink:type="simple">https://binary.pensoft.net/fig/713648</uri></graphic></fig><fig id="F3" position="float" orientation="portrait"><object-id xmlns:xlink="http://www.w3.org/1999/xlink" content-type="doi" xlink:type="simple">10.3897/zookeys.1112.85752.figure7</object-id><object-id xmlns:xlink="http://www.w3.org/1999/xlink" content-type="arpha" xlink:type="simple">518F3643-3D48-5B54-B4A0-B6321575191F</object-id><label>Figure 7.</label><caption><p>Map showing the updated distribution of <italic><tp:taxon-name><tp:taxon-name-part taxon-name-part-type="genus" reg="Anacaena">Anacaena</tp:taxon-name-part></tp:taxon-name></italic> in Northern Luzon, including Komarek &amp; Freitag (2014) data.</p></caption><graphic xmlns:xlink="http://www.w3.org/1999/xlink" xlink:href="zookeys-1112-011_article-85752__-g003.jpg" position="float" orientation="portrait" xlink:type="simple" id="oo_713649.jpg"><uri content-type="original_file" xlink:type="simple">https://binary.pensoft.net/fig/713649</uri></graphic></fig></tp:treatment-sec></tp:taxon-treatment>
